# Supplementary material for: The Transcriptome of Verticillium dahliae Responds Differentially Depending on the Disease Susceptibility Level of the Olive (Olea europaea L.) Cultivar
Source: Genes (Basel). 2019 Mar 27;10(4):251. doi: 10.3390/genes10040251 (PMC6523120; doi:10.3390/genes10040251)
Supplement: Supplementary file 1 [file genes-10-00251-s001.zip]

Archive with 3 entries (3 files):
- Sup Figure 1 revised.tif
- Sup Figure 2 revised.tif
- Sup Figure 3 revised.tif
